# Supplementary material for: mTOR pathway activation is a favorable prognostic factor in human prostate adenocarcinoma
Source: Oncotarget. 2016 Apr 16;7(22):32916–24. doi: 10.18632/oncotarget.8767 (PMC5078062; doi:10.18632/oncotarget.8767)
Supplement: Supplementary file 2 [file oncotarget-07-32916-s002.xlsx]

## Sheet: Blad1
Supplementary Table 1: Correlation with mTOR-2448 phosphorylation (TCGA, RPPA data)
protein	pvalue	Correlation coefficient	padj	PI3K pathway (1=yes)
Akt_pS473	7.26E-23	0.671686949	6.86E-21	1
GSK3_pS9	1.13E-22	0.669463425	7.12E-21	1
MAPK_pT202_Y204	6.91E-20	0.634878445	3.26E-18	0
GSK3.alpha.beta_pS21_S9	1.24E-19	0.631501475	4.69E-18	1
STAT3_pY705	8.45E-19	0.620086451	2.66E-17	1
Src_pY527	6.63E-18	0.607294916	1.79E-16	0
Akt_pT308	7.57E-18	0.606455555	1.79E-16	1
p38_pT180_Y182	3.53E-17	0.596467455	7.41E-16	0
X4E.BP1_pS65	8.88E-16	0.574864563	1.53E-14	1
Tuberin_pT1462	1.11E-15	0.572154993	1.75E-14	1
FOXO3a_pS318_S321	5.02E-14	0.54419237	7.30E-13	1
p90RSK_pT359_S363	2.04E-13	0.532949166	2.75E-12	0
Shc_pY317	1.00E-12	0.519678058	1.26E-11	0
X4E.BP1_pT37T46	5.81E-12	0.504281637	6.86E-11	1
MEK1_pS217_S221	2.15E-11	0.492304978	2.39E-10	0
S6_pS235_S236	4.57E-11	0.485202704	4.80E-10	1
PKC.pan_BetaII_pS660	4.77E-10	0.461950615	4.51E-09	1
EGFR_pY1068	5.14E-10	0.461183357	4.63E-09	1
S6_pS240_S244	6.74E-10	0.458379143	5.79E-09	1
PRAS40_pT246	7.18E-10	0.457716147	5.90E-09	1
PDCD4	2.89E-09	0.442862793	2.02E-08	0
Src_pY416	1.04E-08	0.42849532	6.78E-08	0
JNK_pT183_Y185	1.45E-08	0.424673395	9.14E-08	0
YB.1_pS102	3.01E-07	0.387253214	1.54E-06	1
Rictor	1.02E-06	0.370821913	4.70E-06	0
Rictor_pT1135	2.07E-06	0.360800898	8.15E-06	1
PKC.alpha_pS657	2.76E-06	0.356705	1.04E-05	1
HER2_pY1248	3.06E-06	0.355197239	1.13E-05	1
Caveolin.1	3.37E-06	0.35374822	1.20E-05	0
p70S6K_pT389	6.04E-06	0.345060908	2.04E-05	1
NDRG1_pT346	7.05E-06	0.342728276	2.26E-05	0
MYH11	8.06E-06	0.340662203	2.53E-05	0
PKC.alpha	8.17E-06	0.340457872	2.53E-05	0
Bad_pS112	9.11E-06	0.33878906	2.78E-05	1
Rb_pS807_S811	1.18E-05	0.334737979	3.48E-05	0
PKC.delta_pS664	4.83E-05	0.311772708	0.00013041	1
c.Jun_pS73	9.86E-05	0.29935477	0.00026247	0
AMPK_alpha	0.000248935	0.282375724	0.000635793	0
ACC_pS79	0.000367215	0.274914386	0.000901346	0
NF.kB.p65_pS536	0.000410808	0.272721679	0.000995419	1
ACVRL1	0.000674959	0.262789238	0.001594591	0
YAP_pS127	0.000702421	0.261974714	0.001638982	1
mTOR	0.001107834	0.252480583	0.002553422	0
NF2	0.002312348	0.236348505	0.005081788	0
AR	0.009296946	0.202538812	0.018893793	0
c.Kit	0.012630528	0.194375863	0.024866352	0
Chk1	0.014803969	0.190024758	0.028262123	0
PEA15_pS116	0.021214158	0.179830118	0.03892695	1
X14.3.3_zeta	0.027321087	-0.172356445	0.048258742	0
p27	0.024543951	-0.175555713	0.043762328	0
CD31	0.022055825	-0.178697888	0.039700485	0
Smad3	0.021788335	-0.179053622	0.039596109	0
TAZ	0.020833454	-0.180355028	0.038603165	0
eEF2	0.017397854	-0.185509503	0.03255638	0
p27_pT198	0.015050444	-0.189567257	0.028445339	1
GSK3.alpha.beta	0.013606873	-0.19234618	0.026241827	0
ASNS	0.013569669	-0.192421148	0.026241827	0
EGFR_pY1173	0.011362933	-0.197227112	0.022606256	1
SCD1	0.010725826	-0.198767437	0.021565757	0
ER.alpha_pS118	0.006503915	-0.211697845	0.013361304	1
Paxillin	0.005953592	-0.213908927	0.012365153	0
p70S6K	0.00466149	-0.219920476	0.009789129	0
PDK1_pS241	0.002981668	-0.230520321	0.006331857	1
Bap1.c.4	0.002745292	-0.232429274	0.005896139	0
A.Raf_pS299	0.002617496	-0.233524208	0.005686284	0
cIAP	0.002005065	-0.239557508	0.004458321	0
eIF4E	0.001337648	-0.248446338	0.003009708	0
p62.LCK.ligand	0.001204643	-0.250695638	0.002743103	0
C.Raf_pS338	0.000585913	-0.265658245	0.001401741	0
IGFBP2	0.000268124	-0.280966579	0.000666782	0
Syk	0.000263811	-0.281275003	0.000664804	0
Annexin_VII	0.000232027	-0.283703682	0.000600727	0
S6	0.000218621	-0.284822168	0.00057388	0
p21	4.23E-05	-0.314013645	0.000115865	0
EGFR	4.06E-05	-0.314702785	0.000112844	0
FoxM1	3.00E-05	-0.319765923	8.46E-05	0
HER3	1.23E-05	-0.334092301	3.52E-05	0
Bax	1.20E-05	-0.334511146	3.49E-05	0
TFRC	9.51E-06	-0.338120863	2.85E-05	0
XRCC1	6.51E-06	-0.34392989	2.12E-05	0
Cyclin_E1	6.49E-06	-0.343976249	2.12E-05	0
GAB2	4.89E-06	-0.348237626	1.68E-05	0
PRDX1	4.11E-06	-0.350845523	1.44E-05	0
X53BP1	3.12E-06	-0.354873148	1.13E-05	0
MIG.6	2.14E-06	-0.360380348	8.25E-06	0
B.Raf	2.01E-06	-0.36125567	8.08E-06	0
Cyclin_E2	1.88E-06	-0.362247881	7.72E-06	0
YB.1	1.76E-06	-0.363147509	7.39E-06	0
Cyclin_B1	1.64E-06	-0.364188284	7.04E-06	0
PCNA	1.46E-06	-0.365770519	6.42E-06	0
RBM15	1.30E-06	-0.367387301	5.85E-06	0
SF2	7.60E-07	-0.374861277	3.59E-06	0
IRS1	7.03E-07	-0.375921059	3.41E-06	0
X4E.BP1	7.03E-07	-0.375928706	3.41E-06	0
MSH6	2.67E-07	-0.388824637	1.40E-06	0
Notch1	1.59E-07	-0.395525903	8.59E-07	0
PDK1	1.57E-07	-0.395696067	8.59E-07	0
G6PD	7.31E-08	-0.405293351	4.19E-07	0
FOXO3a	7.02E-08	-0.405792269	4.15E-07	0
eIF4G	5.74E-08	-0.4082588	3.50E-07	0
Ku80	5.54E-09	-0.435639999	3.74E-08	0
c.Met_pY1235	1.94E-09	-0.447189333	1.41E-08	0
Bak	1.59E-09	-0.449314303	1.20E-08	0
eEF2K	7.49E-10	-0.457283332	5.90E-09	0
Dvl3	3.45E-10	-0.465269255	3.43E-09	0
Bim	1.03E-16	-0.589357629	1.95E-15	0
N.Ras	0.03155653	-0.167975547	0.055223928	0
Collagen_VI	0.032585426	0.166987401	0.056501335	0
XBP1	0.035104559	-0.16467533	0.060316015	0
ACC1	0.039113039	-0.161270396	0.066597877	0
Acetyl.a.Tubulin.Lys40	0.043705667	-0.157712905	0.073753313	0
Chk2_pT68	0.045500293	-0.156407544	0.07610226	0
C.Raf	0.057048578	-0.148903978	0.094580537	0
Smad1	0.059518524	-0.147464959	0.0978174	0
Bid	0.063619193	-0.145180724	0.103353454	0
Caspase.7_cleavedD198	0.064527553	-0.144691124	0.103353454	0
ER.alpha	0.064193436	-0.144870551	0.103353454	0
HER2	0.066221984	0.143792699	0.105176092	0
MSH2	0.084926977	-0.134943229	0.133759989	0
PAI.1	0.088126113	-0.133590986	0.137651532	0
p53	0.093542634	-0.131388291	0.144914408	0
HSP70	0.101488954	0.128333384	0.155946442	0
VEGFR2	0.106266193	0.126586692	0.161970246	0
PI3K.p85	0.124583603	-0.12041128	0.188370408	0
Bcl.2	0.130309972	-0.118625944	0.195464958	0
P.Cadherin	0.145098588	-0.114278628	0.215934119	0
PREX1	0.148463276	-0.113337041	0.219215306	0
Mre11	0.180366377	-0.105121337	0.264257715	0
Akt	0.19882275	0.100850208	0.28905769	0
TIGAR	0.200945325	-0.100377773	0.289913484	0
AMPK_pT172	0.210036	0.09839419	0.300733364	1
Beclin	0.215742707	-0.097180286	0.306581742	0
CD49b	0.218147322	0.09667565	0.307685402	0
X14.3.3_epsilon	0.222730407	-0.095724696	0.309591686	0
LKB1	0.22277497	0.095715518	0.309591686	0
Rab11	0.242924275	0.091691846	0.335129109	0
Lck	0.253541493	-0.089664901	0.344743469	0
p38_MAPK	0.253237091	0.089722188	0.344743469	0
Fibronectin	0.257399023	0.088942998	0.347488681	0
STAT5.alpha	0.259730068	-0.088510363	0.348148815	0
FASN	0.291976566	-0.082779446	0.388616697	0
X14.3.3_beta	0.294864374	0.082287388	0.389715851	0
HER3_pY1289	0.319169954	-0.078266672	0.416606609	1
Tuberin	0.319618827	-0.078194331	0.416606609	0
YAP	0.341302017	0.074774998	0.441822474	0
p90RSK	0.356933613	0.07239478	0.458914645	0
Myosin.IIa_pS1943	0.371462019	-0.070240231	0.474367038	0
ETS.1	0.376115685	0.069561114	0.477086339	0
Src	0.407884193	-0.065055579	0.513934083	0
Chk2	0.448001334	-0.059652003	0.560743392	0
Rad50	0.491291642	0.054118295	0.610882371	0
CD20	0.531238519	-0.049238433	0.653643886	0
INPP4B	0.532598722	-0.049075641	0.653643886	0
Transglutaminase	0.53676637	-0.048578141	0.654508671	0
MEK1	0.547967235	-0.047250493	0.663883381	0
beta.Catenin	0.615374816	0.039519053	0.74080153	0
CDK1	0.64809492	-0.035902781	0.775252784	0
GATA3	0.653774242	-0.035282893	0.777127873	0
c.Myc	0.670001365	0.033523481	0.781668259	0
PEA.15	0.668480963	-0.033687612	0.781668259	0
PR	0.668326928	0.033704249	0.781668259	0
DJ.1	0.690556529	-0.031318302	0.80070665	0
ERK2	0.702384409	-0.030060472	0.804549414	0
JAB1	0.698518549	0.030470732	0.804549414	0
N.Cadherin	0.739207836	0.026191194	0.841628199	0
PI3K.p110.alpha	0.763517836	-0.023671334	0.864101024	0
p27_pT157	0.769720561	0.023032324	0.865935631	1
Rab.25	0.778665419	0.02211345	0.870815173	0
ATM	0.793739469	0.020571614	0.882451527	0
ARHI	0.810053838	-0.018911669	0.894858503	0
Cyclin_D1	0.819103286	0.017994541	0.894858503	0
GAPDH	0.814766625	-0.018433735	0.894858503	0
Smad4	0.834301247	-0.016459652	0.906223768	0
E.Cadherin	0.859113386	0.013966802	0.927842457	0
Bcl.xL	0.885227977	-0.011357969	0.950614134	0
BRCA2	0.903158036	-0.009574074	0.958971173	0
Chk1_pS345	0.899058305	0.009981501	0.958971173	0
Annexin.1	0.928053898	-0.007105002	0.979900484	0
X4E.BP1_pT70	0.952902876	-0.004647475	0.983887259	1
Claudin.7	0.945697028	-0.005359556	0.983887259	0
Heregulin	0.97005056	0.002954353	0.983887259	0
JNK2	0.973475754	-0.002616345	0.983887259	0
PTEN	0.959486538	0.00399721	0.983887259	0
Raptor	0.970183709	0.002941213	0.983887259	0
TSC1	0.949803643	-0.004953691	0.983887259	0
VHL	0.957723062	-0.00417136	0.983887259	0
Rad51	0.995235271	0.000469909	0.995235271	0
Stathmin	0.990777733	-0.000909536	0.995235271	0
